# Supplementary material for: Technical Advance: Transcription factor, promoter, and enhancer utilization in human myeloid cells
Source: J Leukoc Biol. 2015 Feb 25;97(5):985–95. doi: 10.1189/jlb.6TA1014-477RR (PMC4398258; doi:10.1189/jlb.6TA1014-477RR)
Supplement: Supplemental Data [file supp_jlb.6TA1014-477RR_Supplemental_Table1.xlsx]

## Sheet: Sheet1
Sample type	species	description	supplier	sample id	Library_id	Catalog number	lot number	donor(cell lot)	sex	age	RIN	Q20 mapped tags	fraction under robust DPI	Number of peaks called	Number of 5' EST/cDNA supported peaks	Fraction peaks corresponding to known 5' end	RIKEN Yokohama ethics application	marker check
cell line	Human	acute myeloid leukemia (FAB M0) cell line:Kasumi-3	company: JAPAN HEALTH SCIENCES FOUNDATION - Health Science Research Resources Bank	10789	CNhs13241	JCRB1004			male	57	no data due to LQ	4310343	0.779416	9222	9134	0.990458	exempt human cell line material	not considered - cell line
cell line	Human	acute myeloid leukemia (FAB M0) cell line:KG-1	company: RIKEN Bioresource centre	10827	CNhs13053	RCB1166			male	59	10	4045843	0.761119	7795	7621	0.977678	exempt human cell line material	not considered - cell line
cell line	Human	acute myeloid leukemia (FAB M1) cell line:HYT-1	company: RIKEN Bioresource centre	10828	CNhs13054	RCB1297			male	62	9.4	4200224	0.726357	8505	8209	0.965197	exempt human cell line material	not considered - cell line
cell line	Human	acute myeloid leukemia (FAB M2) cell line:Kasumi-1	company: JAPAN HEALTH SCIENCES FOUNDATION - Health Science Research Resources Bank	10788	CNhs13502	JCRB1003			male	7	8.6	2704237	0.769381	5808	5685	0.978822	exempt human cell line material	not considered - cell line
cell line	Human	acute myeloid leukemia (FAB M2) cell line:Kasumi-6	company: JAPAN HEALTH SCIENCES FOUNDATION - Health Science Research Resources Bank	10792	CNhs13052	JCRB1024			male	64	9.6	3028028	0.718801	6496	6380	0.982143	exempt human cell line material	not considered - cell line
cell line	Human	acute myeloid leukemia (FAB M2) cell line:NKM-1	company: JAPAN HEALTH SCIENCES FOUNDATION - Health Science Research Resources Bank	10765	CNhs11864	IFO50476			male	33	9.6	3769861	0.702543	7843	7583	0.966849	exempt human cell line material	not considered - cell line
cell line	Human	acute myeloid leukemia (FAB M3) cell line:HL60	company: RIKEN Bioresource centre	10829	CNhs13055	RCB0041			female	unknown	9.9	5160802	0.79163	8372	8226	0.982561	exempt human cell line material	not considered - cell line
cell line	Human	acute myeloid leukemia (FAB M4) cell line:FKH-1	company: RIKEN Bioresource centre	10830	CNhs13503	RCB1428			male	60	6.5	758967	0.470624	1016	991	0.975394	exempt human cell line material	not considered - cell line
cell line	Human	acute myeloid leukemia (FAB M4) cell line:HNT-34	company: RIKEN Bioresource centre	10831	CNhs13504	RCB1296			female	45	9.4	4642271	0.74495	9135	8939	0.978544	exempt human cell line material	not considered - cell line
cell line	Human	acute myeloid leukemia (FAB M4eo) cell line:EoL-1	company: RIKEN Bioresource centre	10832	CNhs13056	RCB0641			male	33	10	4714567	0.79702	8516	8350	0.980507	exempt human cell line material	not considered - cell line
cell line	Human	acute myeloid leukemia (FAB M4eo) cell line:EoL-3	company: RIKEN Bioresource centre	10833	CNhs13057	RCB2142			male	unknown	10	4329189	0.740178	7677	7527	0.980461	exempt human cell line material	not considered - cell line
cell line	Human	acute myeloid leukemia (FAB M5) cell line:NOMO-1	company: JAPAN HEALTH SCIENCES FOUNDATION - Health Science Research Resources Bank	10764	CNhs13050	IFO50474			female	unknown	8.1	1949515	0.778154	4806	4715	0.981065	exempt human cell line material	not considered - cell line
cell line	Human	acute myeloid leukemia (FAB M5) cell line:P31/FUJ	company: JAPAN HEALTH SCIENCES FOUNDATION - Health Science Research Resources Bank	10770	CNhs13051	JCRB0091			male	7	8.3	2519150	0.741497	5483	5383	0.981762	exempt human cell line material	not considered - cell line
cell line	Human	acute myeloid leukemia (FAB M5) cell line:THP-1 (fresh)	In-house isolation at RIKEN OSC	10399	CNhs10722	-			male	1	9.6	2317828	0.827419	6074	5983	0.985018	exempt human cell line material	not considered - cell line
cell line	Human	acute myeloid leukemia (FAB M5) cell line:THP-1 (revived)	In-house isolation at RIKEN OSC	10400	CNhs10723	-			male	1	9.5	3056609	0.852156	7440	7334	0.985753	exempt human cell line material	not considered - cell line
cell line	Human	acute myeloid leukemia (FAB M5) cell line:THP-1 (thawed)	In-house isolation at RIKEN OSC	10405	CNhs10724	-			male	1	10	4226816	0.848564	9049	8872	0.98044	exempt human cell line material	not considered - cell line
cell line	Human	acute myeloid leukemia (FAB M5) cell line:U-937 DE-4	company: RIKEN Bioresource centre	10834	CNhs13058	RCB0435			male	37	9.9	4009583	0.79703	7670	7535	0.982399	exempt human cell line material	not considered - cell line
cell line	Human	acute myeloid leukemia (FAB M6) cell line:EEB	company: RIKEN Bioresource centre	10835	CNhs13059	RCB2345			male	49	10	2724997	0.801494	6187	6054	0.978503	exempt human cell line material	not considered - cell line
cell line	Human	acute myeloid leukemia (FAB M6) cell line:F-36E	company: RIKEN Bioresource centre	10836	CNhs13060	RCB0776			male	unknown	8.7	659969	0.748822	1856	1838	0.990302	exempt human cell line material	not considered - cell line
cell line	Human	acute myeloid leukemia (FAB M6) cell line:F-36P	company: RIKEN Bioresource centre	10837	CNhs13505	RCB0775			male	65	9.3	2964443	0.738691	6550	6418	0.979847	exempt human cell line material	not considered - cell line
cell line	Human	acute myeloid leukemia (FAB M7) cell line:MKPL-1	company: JAPAN HEALTH SCIENCES FOUNDATION - Health Science Research Resources Bank	10802	CNhs11888	JCRB1325			male	66	7.6	830732	0.548275	1968	1942	0.986789	exempt human cell line material	not considered - cell line
cell line	Human	acute myeloid leukemia (FAB M7) cell line:M-MOK	company: RIKEN Bioresource centre	10699	CNhs13049	RCB2534			female	unknown	9.6	2246920	0.767118	5525	5446	0.985701	exempt human cell line material	not considered - cell line
primary cell	Human	Basophils, donor1	company: 3HBiomedical	12241	CNhs12546	3H100-93-5	lot:BASO745		unknown	0	no data due to LQ	2948897	0.82708	8121	6939	0.854451	exempt human commercially available material	GNLY,GZMH,C1orf150
primary cell	Human	Basophils, donor2	company: 3HBiomedical	12242	CNhs12563	3H100-93-5	lot:BASO744		unknown	0	no data due to LQ	2565569	0.818579	7606	6929	0.910991	exempt human commercially available material	GNLY,GZMH,C1orf150
primary cell	Human	Basophils, donor3	company: 3HBiomedical	12243	CNhs12575	3H100-93-5	lot:BASO743		unknown	0	7.3	6802539	0.816199	14560	11772	0.808516	exempt human commercially available material	GNLY,GZMH,C1orf150
primary cell	Human	CD133+ stem cells - adult bone marrow derived, pool1	company: Stem cell technologies	12224	CNhs12552	ABM026F	BM2368		unknown	0	no data due to LQ	2978868	0.863934	7079	6915	0.976833	exempt human commercially available material	PROM1
primary cell	Human	CD133+ stem cells - cord blood derived, pool1	company: Stem cell technologies	12223	CNhs12545	CB013F-S	CB090324C		unknown	0	no data due to LQ	100594	0.708641	323	321	0.993808	exempt human commercially available material	PROM1
primary cell	Human	CD14+ monocyte derived endothelial progenitor cells, donor1	company: 3HBiomedical	11229	CNhs10858	3H100-81-10	EPC722		male	65	7.7	4673254	0.833193	9062	8871	0.978923	exempt human commercially available material	ADORA3,C1QB
primary cell	Human	CD14+ monocyte derived endothelial progenitor cells, donor2	company: 3HBiomedical	11310	CNhs11897	3H100-81-10	EPC723		female	57	7.9	3020997	0.840537	7221	7104	0.983797	exempt human commercially available material	ADORA3,C1QB
primary cell	Human	CD14+ monocyte derived endothelial progenitor cells, donor3	company: 3HBiomedical	11386	CNhs11904	3H100-81-10	EPC724		male	46	7	3822023	0.851197	8467	8326	0.983347	exempt human commercially available material	ADORA3,C1QB
primary cell	Human	CD14+ monocytes - mock treated, donor1	Collaboration: Anthony Beckhouse/Christine Wells (University of Queensland)	11863	CNhs13468	-	D3-4	donor1	female	69	9.1	7324224	0.764254	12486	11498	0.920871	H17-34
primary cell	Human	CD14+ monocytes - mock treated, donor2	Collaboration: Anthony Beckhouse/Christine Wells (University of Queensland)	11873	CNhs13484	-	D4-4	donor2	male	51	7.8	2791040	0.778677	6351	6121	0.963785	H17-34
primary cell	Human	CD14+ monocytes - mock treated, donor3	Collaboration: Anthony Beckhouse/Christine Wells (University of Queensland)	11883	CNhs13491	-	D5-4	donor3	female	21	7.1	4263356	0.75933	8736	8253	0.944712	H17-34
primary cell	Human	CD14+ Monocytes, donor1	company: 3HBiomedical	11224	CNhs10852	3H100-30-10	Mon725		male	47	7.5	2832198	0.722521	8612	6050	0.702508	exempt human commercially available material
primary cell	Human	CD14+ Monocytes, donor2	company: 3HBiomedical	11305	CNhs11954	3H100-30-10	Mon726		male	57	7.1	8132325	0.702527	16041	10903	0.679696	exempt human commercially available material
primary cell	Human	CD14+ Monocytes, donor3	company: 3HBiomedical	11381	CNhs11997	3H100-30-10	Mon727		male	53	7.1	7158211	0.678926	16961	11622	0.685219	exempt human commercially available material
primary cell	Human	CD14+CD16- Monocytes, donor1	Collaboration: Michael Rehli (University of Regensberg)	11788	CNhs13224	-	5		male	25	8.6	10048513	0.737029	14477	12706	0.877668	H17-34	AOAH,LYZ,MPEG1
primary cell	Human	CD14+CD16- Monocytes, donor2	Collaboration: Michael Rehli (University of Regensberg)	11799	CNhs13216	-	27		male	23	9.2	7004272	0.778515	10945	10194	0.931384	H17-34	AOAH,LYZ,MPEG1
primary cell	Human	CD14+CD16- Monocytes, donor3	Collaboration: Michael Rehli (University of Regensberg)	11910	CNhs13540	-	41-42		male	23	8.3	6478252	0.731092	10210	9617	0.94192	H17-34	AOAH,LYZ,MPEG1
primary cell	Human	CD14+CD16+ Monocytes, donor1	Collaboration: Michael Rehli (University of Regensberg)	11789	CNhs13541	-	7		male	25	9.9	5526627	0.722693	8866	8318	0.938191	H17-34	C1orf162,FGR,LST1,AIF1
primary cell	Human	CD14+CD16+ Monocytes, donor2	Collaboration: Michael Rehli (University of Regensberg)	11801	CNhs13208	-	31		male	23	8.5	6745917	0.591757	9544	8575	0.89847	H17-34	C1orf162,FGR,LST1,AIF1
primary cell	Human	CD14+CD16+ Monocytes, donor3	Collaboration: Michael Rehli (University of Regensberg)	11912	CNhs13549	-	45-46		male	23	8.4	4983845	0.806211	9197	8404	0.913776	H17-34	C1orf162,FGR,LST1,AIF1
primary cell	Human	CD14-CD16+ Monocytes, donor1	Collaboration: Michael Rehli (University of Regensberg)	11790	CNhs13229	-	9		male	25	no data due to LQ	3681449	0.771635	8219	7687	0.935272	H17-34	LST1, C19orf38
primary cell	Human	CD14-CD16+ Monocytes, donor2	Collaboration: Michael Rehli (University of Regensberg)	11800	CNhs13207	-	29		male	23	9.4	5717456	0.680088	9310	8843	0.949839	H17-34	LST1, C19orf38
primary cell	Human	CD14-CD16+ Monocytes, donor3	Collaboration: Michael Rehli (University of Regensberg)	11911	CNhs13548	-	43-44		male	23	no data due to LQ	5223871	0.799191	9687	9062	0.935481	H17-34	LST1, C19orf38
primary cell	Human	CD34+ Progenitors, donor1	company: 3HBiomedical	11545	CNhs13227	3H100-60-5	lot:CD34100621		unknown	0	no data due to LQ	773380	0.739375	2078	2047	0.985082	exempt human commercially available material	CD34
primary cell	Human	CD34+ Progenitors, donor2	company: 3HBiomedical	11625	CNhs12205	3H100-60-5	lot:c1		unknown	0	no data due to LQ	1789836	0.793021	5402	5188	0.960385	exempt human commercially available material	CD34
primary cell	Human	CD34+ stem cells - adult bone marrow derived, donor1	company: Stem cell technologies	12225	CNhs12588	ABM017F	BM2101		unknown	0	9.1	3151201	0.811159	7206	7091	0.984041	exempt human commercially available material	CD34
primary cell	Human	common myeloid progenitor CMP, donor1	Collaboration: Andreas Lennartsson(KI)	12130	CNhs12518	-		donor1	unknown	0	no data due to LQ	291756	0.840079	964	953	0.988589	H17-34	EPX, PRG2, MPO, HDC
primary cell	Human	common myeloid progenitor CMP, donor2	Collaboration: Andreas Lennartsson(KI)	12134	CNhs12523	-		donor2	unknown	0	no data due to LQ	49336	0.727035	183	181	0.989071	H17-34	EPX, PRG2, MPO, HDC
primary cell	Human	Dendritic Cells - monocyte immature derived, donor1	company: 3HBiomedical	11227	CNhs10855	3H100-70-5	DC723		female	57	6.9	3062991	0.819523	6622	6493	0.980519	exempt human commercially available material	CCL22, MMP12, TREM2
primary cell	Human	Dendritic Cells - monocyte immature derived, donor1	company: 3HBiomedical	11227	CNhs11062	3H100-70-5	DC723		female	57	7.6	5688068	0.827245	9452	9218	0.975243	exempt human commercially available material	CCL22, MMP12, TREM2
primary cell	Human	Dendritic Cells - monocyte immature derived, donor2	company: 3HBiomedical	11308	CNhs12195	3H100-70-5	DC724		male	46	no data due to LQ	195267	0.832317	581	577	0.993115	exempt human commercially available material	CCL22, MMP12, TREM2
primary cell	Human	Dendritic Cells - monocyte immature derived, donor3	company: 3HBiomedical	11384	CNhs12000	3H100-70-5	DC722		male	65	8.1	8232627	0.792566	12721	12284	0.965647	exempt human commercially available material	CCL22, MMP12, TREM2
primary cell	Human	Dendritic Cells - plasmacytoid, donor1	company: 3HBiomedical	11228	CNhs10857	3H100-72-5	PDC737		female	22	8.3	3783077	0.781274	8461	7980	0.943151	exempt human commercially available material	LILRA4, PTCRA, TLR7
primary cell	Human	Dendritic Cells - plasmacytoid, donor2	company: 3HBiomedical	11309	CNhs12196	3H100-72-5	PDC738		male	25	no data due to LQ	1540768	0.845252	4410	4316	0.978685	exempt human commercially available material	LILRA4, PTCRA, TLR7
primary cell	Human	Dendritic Cells - plasmacytoid, donor3	company: 3HBiomedical	11385	CNhs12200	3H100-72-5	PDC739		female	24	no data due to LQ	2103539	0.84686	6628	6423	0.969071	exempt human commercially available material	LILRA4, PTCRA, TLR7
primary cell	Human	Eosinophils, donor1	company: 3HBiomedical	12244	CNhs12547	3H100-90-5	lot:EO744		unknown	0	no data due to LQ	53313	0.832105	229	228	0.995633	exempt human commercially available material	CXCR4, HCLS1
primary cell	Human	Eosinophils, donor2	company: 3HBiomedical	12245	CNhs12548	3H100-90-5	lot:753		unknown	0	no data due to LQ	1696084	0.805729	5118	4004	0.782337	exempt human commercially available material	CXCR4, HCLS1
primary cell	Human	Eosinophils, donor3	company: 3HBiomedical	12246	CNhs12549	3H100-90-5	lot:755		unknown	0	no data due to LQ	714713	0.79887	2251	1886	0.83785	exempt human commercially available material	CXCR4, HCLS1
primary cell	Human	granulocyte macrophage progenitor, donor1	Collaboration: Andreas Lennartsson(KI)	12131	CNhs12519	-		donor1	unknown	0	no data due to LQ	540241	0.851268	2078	2066	0.994225	H17-34
primary cell	Human	granulocyte macrophage progenitor, donor2	Collaboration: Andreas Lennartsson(KI)	12135	CNhs12524	-		donor2	unknown	0	no data due to LQ	88943	0.73239	267	264	0.988764	H17-34
primary cell	Human	granulocyte macrophage progenitor, donor3	Collaboration: Andreas Lennartsson(KI)	12139	CNhs12528	-		donor3	unknown	0	no data due to LQ	176624	0.866994	534	530	0.992509	H17-34
primary cell	Human	immature langerhans cells, donor1	Collaboration: Teunis Geijtenbeek(Uni Amsterdam)	11904	CNhs13537	-	LC-I		unknown	0	8.7	6133613	0.648534	9310	8747	0.939527	H17-34	CD107
primary cell	Human	immature langerhans cells, donor2	Collaboration: Teunis Geijtenbeek(Uni Amsterdam)	11905	CNhs13480	-	LC-II		unknown	0	8.9	2539297	0.502783	4094	3831	0.93576	H17-34	CD107
primary cell	Human	Macrophage - monocyte derived, donor1	company: 3HBiomedical	11232	CNhs10861	3H100-80-10	Mac722		male	65	7.5	4157417	0.836026	8258	8130	0.9845	exempt human commercially available material
primary cell	Human	Macrophage - monocyte derived, donor2	company: 3HBiomedical	11313	CNhs11899	3H100-80-10	Mac723		male	46	9	4269055	0.859797	8682	8530	0.982493	exempt human commercially available material
primary cell	Human	Macrophage - monocyte derived, donor3	company: 3HBiomedical	11389	CNhs12003	3H100-80-10	Mac724		female	57	no data due to LQ	7024640	0.830265	11793	11516	0.976511	exempt human commercially available material
primary cell	Human	Mast cell - stimulated, donor1	Collaboration: Sven Guhl/Magda Babina (Charite Germany)	11487	CNhs11073	-			female	76	9.5	4389762	0.726253	6247	5896	0.943813	H17-34	CCL1, IL3, IL31, IL1R1, C1orf150, IL5
primary cell	Human	Mast cell, donor1	Collaboration: Sven Guhl/Magda Babina (Charite Germany)	11563	CNhs12566	-	BsMC-Q		female	76	8.7	9668162	0.764397	15184	14406	0.948762	H17-34	TPSAB1,MS4A2, UTS2, IL9R
primary cell	Human	Mast cell, donor2	Collaboration: Sven Guhl/Magda Babina (Charite Germany)	11565	CNhs12594	-	BsMC-S		female	76	no data due to LQ	7812785	0.544094	11906	10587	0.889216	H17-34	TPSAB1,MRGPRX2,CMA1,TPSD1
primary cell	Human	Mast cell, donor3	Collaboration: Sven Guhl/Magda Babina (Charite Germany)	11566	CNhs12593	-	BsMC-T		female	76	no data due to LQ	8190070	0.691841	15111	13497	0.89319	H17-34	TPSAB1,MRGPRX2,CMA1,TPSD1
primary cell	Human	Mast cell, donor4	Collaboration: Sven Guhl/Magda Babina (Charite Germany)	11567	CNhs12592	-	BsMC-V		female	76	no data due to LQ	8436542	0.766134	16977	14717	0.866879	H17-34	TPSAB1,MRGPRX2,CMA1,TPSD1
primary cell	Human	migratory langerhans cells, donor1	Collaboration: Teunis Geijtenbeek(Uni Amsterdam)	11901	CNhs13535	-	LC-A		unknown	0	9.3	7668551	0.632031	8770	8485	0.967503	H17-34	IDO1, LY75
primary cell	Human	migratory langerhans cells, donor2	Collaboration: Teunis Geijtenbeek(Uni Amsterdam)	11902	CNhs13536	-	LC-B		unknown	0	9.2	7602645	0.757423	10386	10105	0.972944	H17-34	IDO1, LY75
primary cell	Human	migratory langerhans cells, donor3	Collaboration: Teunis Geijtenbeek(Uni Amsterdam)	11903	CNhs13547	-	LC-C		unknown	0	9.5	6683544	0.779365	9536	9235	0.968435	H17-34	IDO1, LY75
primary cell	Human	Monocyte-derived macrophages response to udorn influenza infection, 00hr00min, donor2 (150_120:Ud_0h)	Collaboration: Kenneth Baillie/David Hume(Roslin)	13317	CNhs13646	-		Subject_number_150_120	unknown	adult	9.4	1155195	0.810243	2544	2518	0.98978	H17-34
primary cell	Human	Monocyte-derived macrophages response to udorn influenza infection, 00hr00min, donor3 (536_119:Ud_0h)	Collaboration: Kenneth Baillie/David Hume(Roslin)	13323	CNhs13650	-		Subject_number_536_119	unknown	adult	8.7	2514503	0.810741	5276	5200	0.985595	H17-34
primary cell	Human	Monocyte-derived macrophages response to udorn influenza infection, 00hr00min, donor4 (227_121:Ud_0h)	Collaboration: Kenneth Baillie/David Hume(Roslin)	13311	CNhs13639	-		Subject_number_227_121	unknown	adult	8.9	1075911	0.616209	1736	1684	0.970046	H17-34
primary cell	Human	neutrophil PMN, donor1	Collaboration: Andreas Lennartsson(KI)	12133	CNhs12522	-		donor1	unknown	0	no data due to LQ	102634	0.726903	301	293	0.973422	H17-34	S100A8
primary cell	Human	neutrophil PMN, donor2	Collaboration: Andreas Lennartsson(KI)	12137	CNhs12526	-		donor2	unknown	0	no data due to LQ	149945	0.440995	227	225	0.991189	H17-34	S100A8
primary cell	Human	neutrophil PMN, donor3	Collaboration: Andreas Lennartsson(KI)	12141	CNhs12530	-		donor3	unknown	0	no data due to LQ	150427	0.710325	341	334	0.979472	H17-34	S100A8
primary cell	Human	Neutrophils, donor1	company: 3HBiomedical	11233	CNhs10862	3H100-94-25	Neu734		male	66	8.4	3099702	0.660527	5866	5046	0.860211	exempt human commercially available material
primary cell	Human	Neutrophils, donor2	company: 3HBiomedical	11314	CNhs11959	3H100-94-25	Neu735		male	38	7	1241584	0.467762	1759	1643	0.934053	exempt human commercially available material
primary cell	Human	Neutrophils, donor3	company: 3HBiomedical	11390	CNhs11905	3H100-94-25	Neu736		female	29	7.2	5275990	0.774825	10257	8070	0.78678	exempt human commercially available material
primary cell	Human	Peripheral Blood Mononuclear Cells, donor1	company: 3HBiomedical	11231	CNhs10860	3H100-10-10	PBMC721		male	47	8.6	4273865	0.794359	9918	9365	0.944243	exempt human commercially available material
primary cell	Human	Peripheral Blood Mononuclear Cells, donor2	company: 3HBiomedical	11312	CNhs11958	3H100-10-10	PBMC722		male	65	7.3	5291614	0.71686	11268	9568	0.84913	exempt human commercially available material
primary cell	Human	Peripheral Blood Mononuclear Cells, donor3	company: 3HBiomedical	11388	CNhs12002	3H100-10-10	PBMC724		male	46	7.6	9164446	0.746993	17130	14660	0.855809	exempt human commercially available material
primary cell	Human	promyelocytes/myelocytes PMC, donor1	Collaboration: Andreas Lennartsson(KI)	12132	CNhs12520	-		donor1	unknown	0	no data due to LQ	434478	0.869892	1483	1467	0.989211	H17-34
primary cell	Human	promyelocytes/myelocytes PMC, donor2	Collaboration: Andreas Lennartsson(KI)	12136	CNhs12525	-		donor2	unknown	0	no data due to LQ	238705	0.669144	476	471	0.989496	H17-34
primary cell	Human	promyelocytes/myelocytes PMC, donor3	Collaboration: Andreas Lennartsson(KI)	12140	CNhs12529	-		donor3	unknown	0	no data due to LQ	91399	0.811562	278	276	0.992806	H17-34
